# Supplementary material for: Molecular epidemiology of drug resistance and transmission of Mycobacterium tuberculosis in Meigu County, Sichuan Province, China
Source: Microbiol Spectr. 2025 Dec 29;14(2):e02685-25. doi: 10.1128/spectrum.02685-25 (PMC12889122; doi:10.1128/spectrum.02685-25)
Supplement: Table S1 — Genome assembly characteristics of BAL-derived isolates of M. tuberculosis following WGS analysis. [file spectrum.02685-25-s0001.xlsx]

## Sheet: Sheet1
Table S1. Genome assembly characteristics of BAL-derived isolates of M. tuberculosis following WGS analysis
sample	No. of contigs	N50 Length (bp)	Genome size (bp)	No. of CDS	GC (%)	Completeness (%)	Contamination (%)
100_208	100	106298	4347937	3942	65.59	99.61	0.17
102_208	161	99034	4393548	4007	65.4	99.94	0.08
103_208	178	109852	4441335	4001	65.32	99.94	0.08
104_208	665	99714	4715301	4322	65.41	99.94	6.01
105_208	95	110731	4367053	3969	65.55	99.94	0
106_208	105	110678	4372325	3976	65.51	99.61	0
107_208	109	91958	4341091	3955	65.59	99.94	0
108_208	104	107049	4359037	3968	65.59	99.61	0
109_208	231	100768	4461119	4038	65.24	99.61	0
110_208	149	97315	4370017	3941	65.46	99.94	0
111_208	90	128775	4368989	3973	65.59	99.94	0
112_208	135	98740	4368982	3988	65.55	99.78	0
113_208	117	100864	4353347	3977	65.57	99.5	0
115_208	101	125279	4360718	3960	65.58	99.94	0
116_208	102	114573	4359859	3961	65.57	99.94	0
117_208	127	95991	4363797	3964	65.51	99.94	0
118_208	123	98870	4350932	3974	65.58	99.94	0
119_208	141	98737	4375252	4007	65.42	99.94	0
120_208	214	117553	4482567	4054	65.07	99.94	0.03
121_208	104	114720	4361469	3961	65.59	99.94	0
122_208	145	102221	4399404	4008	65.4	99.94	0
123_208	134	106352	4397031	4008	65.45	99.94	0
124_208	349	53964	4542160	4145	64.9	99.94	0
125_208	274	101861	4463584	4073	65.39	99.61	2.7
126_208	221	105764	4452249	4021	65.42	99.61	0.44
127_208	110	123248	4370037	3955	65.55	99.94	0
128_208	143	81531	4367695	3958	65.47	99.94	0
129_208	189	98871	4422902	4021	65.27	99.94	0.17
131_208	138	123911	4424129	4018	65.4	99.94	0
132_208	122	106565	4396341	3988	65.46	99.94	0
133_208	102	106361	4378600	3961	65.57	99.94	0
134_208	135	98739	4364821	3974	65.51	99.61	0
135_208	103	110050	4355141	3966	65.58	99.94	0
136_208	144	83134	4380618	4011	65.54	99.94	0
137_208	107	122480	4378412	3982	65.53	99.94	0
138_208	98	114570	4373138	3973	65.53	99.94	0
139_208	97	125322	4374341	3973	65.57	99.61	0
140_208	112	98741	4340795	3937	65.58	99.61	0
141_208	639	93846	4785106	4220	64	99.94	0.03
142_208	292	96893	4490796	4089	65.34	99.94	0.4
143_208	470	96913	4577973	4173	65.23	99.61	5.15
144_208	118	105647	4349165	3937	65.52	99.94	0
145_208	90	124402	4383689	3970	65.54	99.94	0
146_208	125	106307	4374533	3961	65.51	99.94	0
147_208	230	105826	4494339	4082	65.03	99.94	0.07
148_208	127	100653	4357512	3970	65.54	99.94	0
149_208	106	105801	4357393	3970	65.58	99.94	0
151_208	128	101558	4397722	4001	65.48	99.61	0
152_208	110	101862	4366788	3974	65.58	99.61	0
153_208	113	101870	4358791	3959	65.52	99.94	0
154_208	102	119654	4385249	3966	65.53	99.94	0.03
156_208	122	110731	4396099	3979	65.48	99.94	0
157_208	227	100617	4477216	4071	65.34	99.61	0.62
158_208	260	104482	4460496	4093	65.46	99.61	1.61
159_208	369	99729	4601519	4158	64.83	99.94	1.47
162_208	247	105803	4449838	4071	65.5	99.94	1.32
163_208	229	100706	4416354	3985	65.41	99.61	0.96
164_208	106	101759	4348552	3946	65.57	99.94	0
165_208	200	100909	4413388	3996	65.4	99.94	0.38
167_208	145	100609	4371393	3972	65.57	99.61	0.9
169_208	115	99034	4352120	3970	65.58	99.61	0
170_208	418	109849	4595097	4226	65.44	99.94	5.34
173_208	598	100609	4676429	4322	65.35	99.94	6.08
174_208	109	124410	4380133	3980	65.56	99.94	0.44
175_208	107	95990	4348759	3937	65.6	99.94	0
176_208	97	116106	4359005	3966	65.58	99.61	0
177_208	218	98749	4461525	4083	65.2	99.94	0
178_208	129	105733	4356780	3948	65.52	99.94	0
179_208	102	125525	4348209	3957	65.59	99.94	0
180_208	113	101184	4343568	3949	65.59	99.94	0
181_208	103	110881	4377138	3978	65.58	99.94	0
182_208	90	125429	4369978	3978	65.59	99.94	0
185_208	158	101950	4387204	3999	65.39	99.94	0
187_208	155	100609	4380171	3966	65.56	99.94	0.64
188_208	102	128775	4385048	3980	65.57	99.94	0.05
190_208	111	100617	4343739	3952	65.59	99.94	0
191_208	127	106259	4361377	3947	65.52	99.94	0
192_208	142	105603	4366081	3967	65.44	99.94	0
193_208	119	98737	4355331	3959	65.57	99.94	0
194_208	801	91958	4846833	4514	65.03	99.94	10
196_208	409	96045	4537375	4170	65.42	99.94	4.96
198_208	118	109850	4370078	3982	65.57	99.94	0.31
200_208	100	109813	4374785	3973	65.58	99.94	0
201_208	162	114573	4417694	4026	65.56	99.61	0.17
204_208	112	121516	4350216	3957	65.59	99.61	0
205_208	440	98741	4566329	4219	65.43	99.67	2.97
206_208	127	98940	4346047	3952	65.58	99.61	0
207_208	117	110879	4374814	3976	65.52	99.94	0
208_208	171	106352	4406330	4013	65.54	99.94	0.89
209	148	86150	4364926	3961	65.55	99.94	0
210	262	42015	4397426	4041	65.23	99.61	0.54
211	151	85456	4357874	3948	65.5	99.94	0.06
213	200	69662	4405531	4015	65.27	99.94	0
214	162	65136	4333946	3938	65.55	99.94	0
72_208	99	100909	4342837	3928	65.6	99.61	0
73_208	206	100909	4414419	4010	65.52	99.94	0.42
74_208	113	101690	4340156	3938	65.6	99.61	0
75_208	100	105803	4374032	3979	65.59	99.94	0
76_208	261	100609	4495717	4068	65.07	99.94	0
77_208	87	115590	4367915	3964	65.59	99.94	0
79_208	116	105803	4373788	3979	65.51	99.94	0
80_208	161	109851	4413967	4016	65.36	99.61	0
81_208	148	110932	4403813	3985	65.47	99.61	0
82_208	84	122906	4366875	3953	65.59	99.94	0
83_208	99	106661	4366579	3965	65.58	99.94	0
84_208	100	114569	4361052	3970	65.58	99.94	0
85_208	147	125279	4409559	4002	65.55	99.94	0.44
87_208	120	105777	4361831	3939	65.51	99.94	0
88_208	105	102390	4373730	3983	65.59	99.94	0
89_208	95	125322	4385298	3980	65.54	99.94	0
90_208	109	117756	4375116	3969	65.55	99.94	0.17
91_208	108	124410	4374840	3989	65.57	99.94	0
92_208	120	106878	4394365	3997	65.49	99.61	0
93_208	96	129779	4369731	3981	65.59	99.94	0
94_208	221	98740	4482110	4079	65.12	99.94	0.03
95_208	154	100864	4395271	3991	65.32	99.94	0
96_208	179	99494	4427225	4031	65.32	99.94	0
98_208	249	105771	4507320	4085	65.02	99.94	0.03
99_208	101	110879	4361826	3962	65.58	99.94	0
JN240_101	96	115115	4383734	3953	65.54	99.94	0
JN240_130	125	128369	4414427	4010	65.36	99.94	0
JN240_71	97	114723	4377991	3977	65.58	99.94	0
JN240_97	155	102388	4417232	4020	65.4	99.94	0.17
